# Supplementary material for: Behaviour Change Techniques in Weight Gain Prevention Interventions in Adults of Reproductive Age: Meta-Analysis and Meta-Regression
Source: Nutrients. 2022 Jan 3;14(1):209. doi: 10.3390/nu14010209 (PMC8747167; doi:10.3390/nu14010209)
Supplement: Supplementary file 1 [file nutrients-14-00209-s001.zip]

Archive with 1 entries (1 files):
- nutrients-1510557-supplementary.pdf
